# Supplementary material for: ACO-Kinematic: a hybrid first off the starting block
Source: PeerJ Comput Sci. 2022 Mar 15;8:e905. doi: 10.7717/peerj-cs.905 (PMC9044370; doi:10.7717/peerj-cs.905)
Supplement: Supplemental Information 1 [file peerj-cs-08-905-s001.m]

clc;
clear;
close all;
delete('Y.txt');
p1 = 45; p2 = 5; rt =0.2; 
nobs = 10;
a = [10, 10, 15, 25, 35, 45, 5, 10];
b = [5, 15, 30, 30, 30, 35, 30, 40];

o1 =[18, 6,	30, 39, 13, 10.5, 34, 4, 13, 22.5];
o2 = [16, 5, 35.5, 32, 31, 6, 5, 11, 25, 1.5];
ro = [0.4, 0.95, 0.9, 0.05,	1.8, 1,	0.8, 1,	2,	1];

x(1) = 5;  x(2) = 45;  x(3) = 0;  x(4) = 1; x(5) = 1;
%% Problem Definition

CostFunction=@(x,s, o1,o2,nobs,a ,b) Objective(x,s,o1,o2,nobs,a,b);        % Cost Function

nVar=2;             % Number of Decision Variables

VarSize=[1 nVar];   % Variables Matrix Size

VarMin=0;         % Decision Variables Lower Bound
VarMax= 50;         % Decision Variables Upper Bound

%% ACOR Parameters

MaxIt=1000;          % Maximum Number of Iterations

nPop=500;            % Population Size (Archive Size)

nSample=10000;         % Sample Size

q=0.5;              % Intensification Factor (Selection Pressure)

zeta=1;             % Deviation-Distance Ratio

%% Initialization

% Create Empty Individual Structure
empty_individual.Position=[];
empty_individual.Cost=[];
source.position(1) = 5;
source.position(2) = 45;
temp.position(1) = 5;
temp.position(2) = 45;
distance = 0;
% Create Population Matrix
pop=repmat(empty_individual,nPop,1);

% Initialize Population Members
for i=1:nPop
    
    % Create Random Solution
   
       pop(i).Position=unifrnd(VarMin,VarMax,VarSize);
    
    
    
    % Evaluation
    pop(i).Cost=CostFunction(pop(i).Position, source.position, o1,o2,nobs,a,b);
    
end

    %Draw obstacle
 t = linspace(0,2*pi,1000);
for i = 1:nobs
ho(i) = fill(ro(i)*cos(t)+o1(i),ro(i)*sin(t)+o2(i),'.'); 
set(ho(i),'MarkerSize',1, 'FaceColor','r');
hold on 
end


u = linspace(a(1),a(2),2);
y = linspace(b(1),b(2),2);

line(u,y);

c = linspace(a(3),a(4),2);
d = linspace(b(3),b(4),2);

line(c,d);

e = linspace(a(5),a(6),2);
f = linspace(b(5),b(6),2);

line(e,f);

g = linspace(a(7),a(8),2);
h = linspace(b(7),b(8),2);

line(g,h);
ht = plot(rt*cos(t)+p1,rt*sin(t)+p2,'.');set(ht,'MarkerSize',10);
hs = plot(rt*cos(t)+x(1),rt*sin(t)+x(2),'.');set(ht,'MarkerSize',10);
hold on 

h = plot(x(1),x(2),'.','MarkerSize',18);
hf = plot(x(1),x(2),'.','MarkerSize',1); 
% Sort Population
[~, SortOrder]=sort([pop.Cost]);
pop=pop(SortOrder);

% Update Best Solution Ever Found
BestSol=pop(1);

% Array to Hold Best Cost Values
BestCost=zeros(MaxIt,1);

% Solution Weights
w=1/(sqrt(2*pi)*q*nPop)*exp(-0.5*(((1:nPop)-1)/(q*nPop)).^2);

% Selection Probabilities
p=w/sum(w);


%% ACOR Main Loop
tic;
for it=1:MaxIt
    
    % Means
    s=zeros(nPop,nVar);
    for l=1:nPop
        s(l,:)=pop(l).Position;
    end
    
    % Standard Deviations
    sigma=zeros(nPop,nVar);
    for l=1:nPop
        D=0;
        for r=1:nPop
            D=D+abs(s(l,:)-s(r,:));
        end
        sigma(l,:)=zeta*D/(nPop-1);
    end
    
    % Create New Population Array
    newpop=repmat(empty_individual,nSample,1);
    for t=1:nSample
        
        % Initialize Position Matrix
        newpop(t).Position=zeros(VarSize);
        
        % Solution Construction
        for i=1:nVar
            
            % Select Gaussian Kernel
            l=RouletteWheelSelection(p);
            
            % Generate Gaussian Random Variable
            newpop(t).Position(i)=s(l,i)+sigma(l,i)*randn;
            
        end
        
        % Evaluation
        newpop(t).Cost=CostFunction(newpop(t).Position, source.position,o1,o2, nobs, a, b);
        
    end
    
    % Merge Main Population (Archive) and New Population (Samples)
    pop=[pop
         newpop]; %#ok
     
    % Sort Population
    [~, SortOrder]=sort([pop.Cost]);
    pop=pop(SortOrder);
    
    % Delete Extra Members
    pop=pop(1:nPop);
    
    % Update Best Solution Ever Found
    BestSol=pop(1);
    
    % Store Best Cost
    BestCost(it)=BestSol.Cost;
    
    % Show Iteration Information
   source.position = BestSol.Position;
    % Show Iteration Information

    disp(['Iteration ' num2str(source.position) ': Best Cost = ' num2str(BestCost(it))]);
 
     
     A = [temp.position(1) source.position(1)];
     B = [temp.position(2) source.position(2)];
     plot(A,B,'*');
    
     drawnow;
     
       
      
     ttheta = 0;     
       tolerance = 0.1;
       

 distTP = sqrt((source.position(1) -temp.position(1))^2 + ((temp.position(2) - source.position(2) )^2));
while distTP > tolerance 
   stepsize1=0.1;
   stepsize = 0.1;
   alpha1 = 0.1;
   alpha2= 0.1;
u1=alpha1*(source.position(1)-x(1));
u2=alpha2*(source.position(2)-x(2));

%Kinematic equations
Fx(1) = u1;
Fx(2) = u2;

%RK4 to solve for x(1),x(2):
for I = 1:2
kx1(I) = stepsize * Fx(I); x(I) = x(I) + kx1(I) / 2;
kx2(I) = stepsize * Fx(I); x(I) = x(I) + kx2(I) / 2;
kx3(I) = stepsize * Fx(I); x(I) = x(I) + kx3(I) / 2;
x(I) = x(I) + (kx1(I) + 2 * (kx2(I) + kx3(I)) + stepsize * Fx(I)) / 6;
end


 distance = distance + (sqrt(((temp.position(1) - x(1) )^2)+((temp.position(2) - x(2) )^2)));     
      temp.position(1) = x(1);
      temp.position(2) = x(2);

  drawnow;
   set(h,'XData',x(1),'YData',x(2))
%Write the data values to files
   dlmwrite('Y.txt',[x(1),x(2)], 'newline', 'pc', '-append') 
% Draw the path
  X = dlmread('Y.txt');   set(hf,'XData',X(:,1),'YData',X(:,2))

   distTP = sqrt((source.position(1) -x(1))^2 + ((x(2) - source.position(2) )^2));
 
end 
 distSP = sqrt((source.position(1) -p1)^2 + ((p2 - source.position(2) )^2));
 
 if distSP <= 0.001
     break;
 end

  temp.position = source.position;
 disp(['Distance ' num2str(distance) ]);
end
toc;
%% Results

figure;
%plot(BestCost,'LineWidth',2);
semilogy(BestCost,'LineWidth',2);
xlabel('Iteration');
ylabel('Best Cost');
grid on;


function z=Objective(x,s,o1,o2, nobs, a, b)
    %Target position
p1 = 45; p2 = 5; rt =0.2;

u = linspace(a(1),a(2),10);
y = linspace(b(1),b(2),10);
c = linspace(a(3),a(4),10);
d = linspace(b(3),b(4),10);
e = linspace(a(5),a(6),10);
f = linspace(b(5),b(6),10);

g = linspace(a(7),a(8),10);
h = linspace(b(7),b(8),10);


         distFR = (sqrt(((s(1) - x(1))^2)+((s(2) - x(2))^2) )) ;

         
         if distFR > 3
             z = inf;
         else

                    z = 0;
                   
                    k = 0;
                    m = 0;
                    for i = 1: nobs
                        z = z + (1/sqrt(((o1(i) - x(1))^2)+((o2(i) - x(2))^2) ));
                       
                    end 
                    for j = 1:10
                        m = m + (1/sqrt(((u(j) - x(1))^2)+((y(j) - x(2))^2) ))+ (1/sqrt(((c(j) - x(1))^2)+((d(j) - x(2))^2) ))+(1/sqrt(((e(j) - x(1))^2)+((f(j) - x(2))^2) )) + (1/sqrt(((g(j) - x(1))^2)+((h(j) - x(2))^2) )); %use minimum distance technique
                      
                    end 
                    z = 0.01*(z) + 0.01*(m)+ 0.01*(sqrt(((p1 - x(1) )^2)+((p2 - x(2) )^2)));

         end   
             


end
