# Supplementary material for: ACO-Kinematic: a hybrid first off the starting block
Source: PeerJ Comput Sci. 2022 Mar 15;8:e905. doi: 10.7717/peerj-cs.905 (PMC9044370; doi:10.7717/peerj-cs.905)
Supplement: Supplemental Information 2 [file peerj-cs-08-905-s002.m]

scene=1; ntime=5000; nscene=50;
xmax=30;ymax=30; %workspace boundaries
nobs = 10; rmax=2; %obsatcle paprameters
delta1=10; delta2=10; %Convergence parameters
beta = 2;beta1 = .1; %Control parameter
tic;
distance = 0;
while (scene<=nscene)
delete('C:\Users\chaudhary_k\Documents\XY.txt')
%Target position
p1 = 45; p2 = 5; rt =0.2; 

%Initial Condition
x(1) = 5;  x(2) = 45;
temp = [x(1), x(2) ];

%Obstacles position and size
% for i = 1:nobs
% o1(i) = 15;%30*rand(1,1); 
% o2(i) = 15;%30*rand(1,1); 
% ro(i)=2;%*rand(1,1);
% end

o1 =[18, 6,	30, 39, 13, 10.5, 34, 4, 13, 22.5];
o2 = [16, 5, 35.5, 32, 31, 6, 5, 11, 25, 1.5];
ro = [0.4, 0.95, 0.9, 0.05,	1.8, 1,	0.8, 1,	2,	1];
a = [10, 10, 15, 25, 35, 45, 5, 10];
b = [5, 15, 30, 30, 30, 35, 30, 40];
%Draw target
figure(scene);
t = linspace(0,2*pi,1000);
ht = plot(rt*cos(t)+p1,rt*sin(t)+p2,'.');set(ht,'MarkerSize',10);
hold on 

%Draw obstacle
for i = 1:nobs
ho(i) = fill(ro(i)*cos(t)+o1(i),ro(i)*sin(t)+o2(i),'.'); 
set(ho(i),'MarkerSize',1, 'FaceColor','r');
end

u = linspace(a(1),a(2),2);
y = linspace(b(1),b(2),2);

line(u,y);

c = linspace(a(3),a(4),2);
d = linspace(b(3),b(4),2);

line(c,d);

e = linspace(a(5),a(6),2);
f = linspace(b(5),b(6),2);

line(e,f);

g = linspace(a(7),a(8),2);
h = linspace(b(7),b(8),2);

line(g,h);
hold on 

%add buttons
% hstart = uicontrol('Style','togglebutton','String','Start', 'Position',[40 5 70 20],'callback','start = 1;'); 
% start = 0;
% % add button for stopping the simulation
% hstop = uicontrol('Style','togglebutton','String','Stop', 'Position',get(hstart,'position')+[75 0 0 0],'callback','earlystop = 1;'); 
% earlystop = 0;
% % add button for stopping a scene
% hreset = uicontrol('Style','pushbutton','String','Next >>', 'Position', get(hstop,'position')+[75 0 0 0],'callback','reset = 1;'); 
% reset = 0;
% % add button for increase time
% htime = uicontrol('Style','pushbutton','String','Inc. time', 'Position', get(hreset,'position')+[75 0 0 0],'callback','double = 1;'); 
double = 0;
 
%Draw point mass
h = plot(x(1),x(2),'.','MarkerSize',18);
hf = plot(x(1),x(2),'.','MarkerSize',1); 

axis([0 50 0 50])%axis square
grid off

%Maximize the figure window
set(gcf,'Units','normalized','Position',[0.2 0.2 0.35 0.4])

time=1;
while (time<=ntime)
drawnow 

%Auxillary function
F = 0.5*((x(1)-p1)^2+(x(2)-p2)^2);

%Obstacle function
for i=1:nobs
    W(i)=0.5*((x(1)-o1(i))^2+(x(2)-o2(i))^2-ro(i)^2);
   XW(i)=(x(1)-o1(i))/W(i)^2;YW(i)=(x(2)-o2(i))/W(i)^2;
end 

%Line avoidance
for i=1:length(a)/2
    lambda(i)=min(1,max(0,(a(2*i-1)^2+b(2*i-1)^2+a(2*i)*x(1)-a(2*i-1)*(a(2*i)+x(1))+b(2*i)*x(2)-b(2*i-1)*(b(2*i)+x(2)))...
        /((a(2*i-1) - a(2*i))^2 + (b(2*i-1) - b(2*i))^2)));
    LO(i)=0.5*((x(1)-a(2*i-1)-lambda(i)*(a(2*i)-a(2*i-1)))^2+(x(2)-b(2*i-1)-lambda(i)*(b(2*i)-b(2*i-1)))^2);
   XL(i)=(x(1)-a(2*i-1)-lambda(i)*(a(2*i)-a(2*i-1)))/LO(i)^2;YL(i)=(x(2)-b(2*i-1)-lambda(i)*(b(2*i)-b(2*i-1)))/LO(i)^2;
end 

%functions f1 and f2
f1= (x(1)-p1)*(1+beta*sum(1./W)+beta1*sum(1./LO)) - beta*F*sum(XW)- beta1*F*sum(XL);
f2= (x(2)-p2)*(1+beta*sum(1./W)+beta1*sum(1./LO)) - beta*F*sum(YW)- beta1*F*sum(YL);

%controllers
v = -f1/delta1;
w = -f2/delta2;

%Kinematic model
Fx(1) = v;
Fx(2) = w;
 
%RK4 Method to numerically integrate the system
stepsize = 0.005;
for I = 1:length(Fx)
kx1(I) = stepsize * Fx(I); x(I) = x(I) + kx1(I) / 2;
kx2(I) = stepsize * Fx(I); x(I) = x(I) + kx2(I) / 2;
kx3(I) = stepsize * Fx(I); x(I) = x(I) + kx3(I) / 2;
x(I) = x(I) + (kx1(I) + 2 * (kx2(I) + kx3(I)) + stepsize * Fx(I)) / 6;
end

%Increase time if requested
  if double
        ntime=ntime+1000;
        fprintf('Time increased at scene %d\n',scene); 
        double = 0;
  end 
  
%  %Next Scene if requested
%  if reset
%         time=ntime;
%         fprintf('Early Stop at scene %d\n',scene); 
%         reset = 0;
%  end
%  
% %stop if requested
%  if earlystop
%     time=ntime;
%     fprintf('Simulation stopped at scene %d\n',scene); 
%     scene=nscene;
%     break 
%  end 
distance = distance + sqrt((temp(1)-x(1))^2 + (temp(2)-x(2))^2);
disp(num2str(distance));
%Animate the point mass
   set(h,'XData',x(1),'YData',x(2))
%Write the data values to files
   dlmwrite('C:\Users\chaudhary_k\Documents\XY.txt',[x(1),x(2)], 'newline', 'pc', '-append') 
%Draw the path
   X = dlmread('C:\Users\chaudhary_k\Documents\XY.txt');   set(hf,'XData',X(:,1),'YData',X(:,2))
time=time+1;

temp(1) = x(1);
temp(2) = x(2);
end
scene=scene+1;close
end
toc;


 
